# Supplementary material for: Gynae-Oncology Surgeons’ Preparedness to Undertake Colorectal Procedures during Cytoreductive Surgery for Ovarian Cancer: A Cross Sectional Survey
Source: J Clin Med. 2022 Oct 22;11(21):6233. doi: 10.3390/jcm11216233 (PMC9653862; doi:10.3390/jcm11216233)
Supplement: Supplementary file 1 [file jcm-11-06233-s001.zip]

Archive with 1 entries (1 files):
- jcm-1956493-supplementary.pdf
